# Supplementary material for: Age-Related Alterations in Immune Contexture Are Associated with Aggressiveness in Rhabdomyosarcoma
Source: Cancers (Basel). 2019 Sep 17;11(9):1380. doi: 10.3390/cancers11091380 (PMC6770032; doi:10.3390/cancers11091380)
Supplement: Supplementary file 1 [file cancers-11-01380-s001.zip]

Archive with 4 entries (3 files):
- cancers-582627-supplementary final/Suppl. Table S2 MiRNA age-related RMS.xlsx
- cancers-582627-supplementary final/Suppl. Table S4 Genes age-related.xlsx
- cancers-582627-supplementary final/cancers-582627-supplement final.docx
- cancers-582627-supplementary final/
