# Supplementary material for: Age-Related Alterations in Immune Contexture Are Associated with Aggressiveness in Rhabdomyosarcoma
Source: Cancers (Basel). 2019 Sep 17;11(9):1380. doi: 10.3390/cancers11091380 (PMC6770032; doi:10.3390/cancers11091380)
Supplement: Supplementary file 1 [file cancers-11-01380-s001.zip › cancers-582627-supplementary final/Suppl. Table S2 MiRNA age-related RMS.xlsx]

## Sheet: miR Tumor
MiRNA	RhoTumor	P-value
hsa-miR-212-5p	0.330102	0.0209744
hsa-miR-1185-5p	-0.363776	0.0105711
hsa-miR-379-5p	-0.334898	0.0191012
hsa-miR-1305	0.302959	0.0347642
hsa-miR-4770	0.362653	0.0108271
hsa-miR-6512-5p	0.353776	0.0130475
hsa-miR-4446-3p	0.358469	0.011829
hsa-miR-382-5p	-0.362959	0.0107568
hsa-miR-4723-5p	0.310408	0.0303848
hsa-miR-510-5p	0.300816	0.0361173
hsa-miR-3127-5p	0.413469	0.00338311
hsa-miR-8061	0.346939	0.0150149
hsa-miR-6073	0.31398	0.0284549
hsa-miR-135a-5p	0.342653	0.0163738
hsa-miR-376a-5p	-0.371429	0.00896154
hsa-miR-892b	0.314184	0.0283478
hsa-miR-299-3p	-0.302143	0.0352746
hsa-miR-5194	0.330204	0.020933
hsa-miR-181d-5p	-0.310306	0.0304415
hsa-miR-154-5p	-0.348061	0.0146754
hsa-miR-509-3-5p	0.302653	0.0217747
hsa-miR-143-3p	0.381224	0.00721518
hsa-miR-125b-1-3p	0.418469	0.00298942
hsa-miR-1233-3p	0.320408	0.02524
hsa-miR-574-3p	-0.366633	0.00994311
hsa-miR-145-3p	0.352959	0.0132701
hsa-miR-4698	0.317245	0.0267814
hsa-miR-337-5p	-0.353878	0.0130199
hsa-miR-125a-3p	0.409898	0.00369178
hsa-miR-4644	0.331122	0.0205633
hsa-miR-409-5p	-0.301939	0.0354032
hsa-miR-299-5p	-0.329898	0.0210574
hsa-miR-411-5p	-0.315306	0.0277647
hsa-miR-508-3p	0.314184	0.0283478
hsa-miR-509-3p	0.328163	0.0349549
hsa-miR-466	-0.307959	0.0317706
hsa-miR-6807-5p	0.406327	0.0040251
hsa-miR-142-5p	0.301531	0.0356615
hsa-miR-514a-5p	0.307347	0.0321252
hsa-miR-493-5p	-0.335714	0.018797
hsa-miR-4306	0.308571	0.0314193
hsa-miR-516a-5p	0.301122	0.0359213
hsa-miR-5739	0.322653	0.0241921
hsa-miR-575	0.303469	0.0344484
hsa-miR-760	-0.320816	0.0250467
hsa-miR-223-3p	0.304184	0.0340102
hsa-miR-433-3p	-0.308776	0.0313029
hsa-miR-432-5p	-0.376735	0.00797476
hsa-miR-3186-5p	0.316224	0.0272952
hsa-miR-452-3p	0.313673	0.0286161
hsa-miR-369-5p	-0.342959	0.0162734
hsa-miR-431-5p	-0.316735	0.0270373
hsa-miR-892c-5p	0.339898	0.0173019
hsa-miR-6830-3p	0.310918	0.0301026
hsa-miR-6502-5p	0.308469	0.0314776
hsa-miR-764	-0.303878	0.0341974
hsa-miR-5589-3p	0.309694	0.0307837
hsa-miR-6885-3p	0.378571	0.00765599
hsa-miR-7108-3p	0.324796	0.0232264

## Sheet: miR Normal
MiRNA	RhoNormal	P-value
hsa-miR-550a-5p	-0.653846	0.0183249
hsa-miR-548as-3p	-0.637363	0.0222885
hsa-miR-921	-0.620879	0.0268669
hsa-miR-122-5p	-0.604396	0.0321195
hsa-miR-4478	-0.598901	0.0340307
hsa-miR-4446-3p	-0.593407	0.0360257
hsa-miR-10a-3p	-0.587912	0.038107
hsa-miR-5699-5p	-0.582418	0.0402767
hsa-miR-4669	-0.576923	0.0425372
hsa-miR-6882-5p	0.56044	0.0498861
hsa-miR-6802-3p	0.56044	0.0498861
hsa-miR-3159	0.565934	0.0473396
hsa-miR-29b-2-5p	0.571429	0.0448907
hsa-miR-6506-5p	0.571429	0.0448907
hsa-miR-659-3p	0.571429	0.0448907
hsa-miR-4530	0.582418	0.0402767
hsa-miR-4764-5p	0.582418	0.0402767
hsa-miR-4306	0.60989	0.03029
hsa-miR-4686	0.615385	0.0285399
hsa-miR-644a	0.615385	0.0285399
hsa-miR-3613-5p	0.615385	0.0285399
hsa-miR-548au-3p	0.615385	0.0285399
hsa-miR-1267	0.620879	0.0268669
hsa-miR-4747-5p	0.626374	0.0252688
hsa-miR-6832-5p	0.653846	0.0183249
hsa-miR-4659b-5p	0.653846	0.0183249
hsa-miR-4289	0.659341	0.0171303
hsa-miR-6507-5p	0.67033	0.0149184
hsa-miR-4652-5p	0.681319	0.0129293
hsa-miR-604	0.692308	0.0111472
hsa-miR-592	0.71978	0.00749781
