# Supplementary material for: Age-Related Alterations in Immune Contexture Are Associated with Aggressiveness in Rhabdomyosarcoma
Source: Cancers (Basel). 2019 Sep 17;11(9):1380. doi: 10.3390/cancers11091380 (PMC6770032; doi:10.3390/cancers11091380)
Supplement: Supplementary file 1 [file cancers-11-01380-s001.zip › cancers-582627-supplementary final/Suppl. Table S4 Genes age-related.xlsx]

## Sheet: Genes Tumor
GeneSymbol	RhoTumor	PValTumor
NOTCH2	-0.575445	2.6665e-05
AHSA1	-0.484802	0.000558874
KDM3A	-0.478832	0.000665196
INTS9	-0.466457	0.000945648
SNTB1	-0.462983	0.00104152
FGFR1	-0.459184	0.00115631
DUSP27	-0.455818	0.00126732
C12orf45	-0.448003	0.00156287
OLFM3	-0.43845	0.00200688
VIRMA	-0.435519	0.00216402
PRKACA	-0.432045	0.0023644
TTC21B	-0.429114	0.00254614
DLST	-0.429006	0.0025531
PPP5C	-0.422275	0.0030193
ZNF493	-0.422058	0.00303552
EHD2	-0.421733	0.00306
EIF4EBP1	-0.420104	0.00318502
ALDH9A1	-0.416088	0.00351295
ZNF285	-0.412614	0.0038203
UBE2J2	-0.410334	0.00403468
KLK3	-0.409683	0.00409785
LMO3	-0.404364	0.00464728
SLC22A2	-0.402518	0.00485251
TIMM29	-0.400239	0.00511701
C2orf42	-0.399805	0.00516881
RMDN1	-0.397851	0.00540763
ZNF436	-0.39568	0.00568429
SLC25A32	-0.393943	0.00591449
NPAS3	-0.391989	0.0061832
ZNF114	-0.389926	0.00647837
MATN2	-0.388081	0.00675285
ZNF573	-0.388081	0.00675285
LOC100506142	-0.387538	0.00683549
ZNF347	-0.385475	0.00715765
ABI3BP	-0.383847	0.00742127
SERTM1	-0.378311	0.008382
LYRM4	-0.377551	0.00852196
LRRCC1	-0.377551	0.00852196
GRSF1	-0.3769	0.00864355
EPDR1	-0.375597	0.00889125
MORC4	-0.375271	0.00895413
AOC2	-0.372449	0.00951549
AIRE	-0.371689	0.00967175
HIST1H1D	-0.369844	0.0100605
CCDC25	-0.369301	0.0101774
TRIB3	-0.368867	0.0102718
BOLA3	-0.368324	0.0103908
CDK2AP1	-0.368107	0.0104387
LSM14A	-0.367673	0.0105352
CTAGE15	-0.367673	0.0105352
MMP28	-0.367455	0.0105837
EI24	-0.365393	0.0110543
DBR1	-0.36485	0.0111811
SLC25A48	-0.362679	0.011701
ZNF383	-0.362571	0.0117276
MAF1	-0.362462	0.0117542
TIMM8A	-0.361811	0.0119148
RCAN2	-0.360725	0.0121867
CDR1	-0.360617	0.0122142
OR51I1	-0.360074	0.0123524
FBL	-0.359531	0.0124919
RNF183	-0.359314	0.0125481
ZFP69	-0.358446	0.0127751
ZNF492	-0.357903	0.0129188
MAK16	-0.357143	0.0131223
HSD17B3	-0.357143	0.0131223
SLC17A3	-0.357034	0.0131516
TBC1D16	-0.354646	0.0138103
MCM4	-0.354646	0.0138103
UBE2S	-0.353995	0.0139949
TRY2P	-0.353126	0.0142442
RTL8C	-0.352584	0.0144019
PEX10	-0.352041	0.0145612
MOCS3	-0.351932	0.0145932
UTP11	-0.351498	0.0147219
SLC7A11	-0.351172	0.0148191
ZNF791	-0.350847	0.0149168
TMTC1	-0.350195	0.015114
RAP2A	-0.350087	0.015147
CIC	-0.349978	0.0151802
TAS2R19	-0.349436	0.0153467
DEFB131B	-0.34683	0.0161684
OR2T12	-0.346722	0.0162034
USP9X	-0.346396	0.0163089
WRN	-0.34531	0.0166648
RPL18A	-0.345202	0.0167008
CCDC189	-0.345093	0.0167368
GFRA4	-0.344659	0.0168815
CARD19	-0.344659	0.0168815
SH3RF2	-0.344008	0.0171007
DEFB131A	-0.343791	0.0171742
CADM4	-0.342814	0.0175087
NSDHL	-0.342705	0.0175462
PCNX3	-0.342162	0.0177348
C1QL1	-0.34162	0.017925
ESF1	-0.341511	0.0179633
ANGEL2	-0.339991	0.0185063
ZFYVE21	-0.339557	0.018664
PTRHD1	-0.338797	0.0189427
FXR1	-0.33782	0.0193063
FAIM2	-0.33782	0.0193063
THRAP3	-0.336626	0.0197587
ECSIT	-0.335323	0.0202625
STYXL1	-0.335215	0.0203049
OR2AT4	-0.334998	0.0203901
CTDSP1	-0.334889	0.0204328
PLPP5	-0.334564	0.0205614
SLC43A1	-0.333912	0.0208205
PLEKHA2	-0.333261	0.0210824
ZNF331	-0.333044	0.0211704
B4GALT3	-0.332935	0.0212144
EGLN3	-0.332067	0.0215699
NR3C1	-0.331416	0.0218398
EXTL3	-0.33109	0.0219758
C3orf80	-0.330113	0.0223881
TNK2	-0.328919	0.022901
PDE5A	-0.32881	0.0229481
LRRC74A	-0.328485	0.0230899
OR8A1	-0.328267	0.0231849
AZIN1	-0.325988	0.0242021
CCDC121	-0.325771	0.0243009
SLC51A	-0.325771	0.0243009
ADGRB2	-0.323817	0.0252057
NR1H2	-0.323817	0.0252057
OR5D18	-0.323057	0.0255651
PDGFC	-0.32284	0.0256686
ZNF90	-0.321646	0.0262441
ELOF1	-0.321537	0.0262969
EYA4	-0.321537	0.0262969
BZW2	-0.320994	0.0265625
GUCY2F	-0.320343	0.0268842
TRPV3	-0.319692	0.0272092
MRPL2	-0.319692	0.0272092
ZNRF1	-0.319366	0.0273729
CRTAP	-0.319257	0.0274277
GUCA1A	-0.318932	0.0275925
PLEKHH3	-0.318715	0.0277028
ITGA10	-0.318389	0.027869
ZNF512B	-0.317521	0.0283164
DIS3L2	-0.316327	0.0289413
ZFHX4	-0.316218	0.0289986
WDR87	-0.316218	0.0289986
NPHP3	-0.316218	0.0289986
OR51M1	-0.316218	0.0289986
GPHA2	-0.315567	0.0293449
EEPD1	-0.315567	0.0293449
OPALIN	-0.315241	0.0295193
HOXD3	-0.315132	0.0295777
GKN1	-0.314698	0.029812
CXCL14	-0.314481	0.0299297
GRID1	-0.314373	0.0299887
OR11L1	-0.314264	0.0300478
PSMC6	-0.31383	0.0302853
IRF2BP1	-0.312853	0.0308252
SLC1A3	-0.312636	0.0309463
SPATA6	-0.311984	0.0313119
LOC100144595	-0.311876	0.0313732
ACTL8	-0.311224	0.031743
MOB4	-0.310248	0.0323046
NIPAL2	-0.309271	0.0328744
ADGRG4	-0.308945	0.0330662
HIPK4	-0.308728	0.0331946
CCDC8	-0.308402	0.0333879
SMIM19	-0.308294	0.0334526
ZNF805	-0.307968	0.0336472
GPSM1	-0.307534	0.0339081
ZNF593	-0.307534	0.0339081
AGPAT4	-0.307425	0.0339736
BUD23	-0.307099	0.0341707
STXBP3	-0.306991	0.0342366
PRDM16	-0.306882	0.0343026
PGA5	-0.305905	0.0349016
CDK6	-0.305688	0.0350359
FZD7	-0.304711	0.0356455
BIN3-IT1	-0.304277	0.0359193
VSTM1	-0.304168	0.035988
SCRN2	-0.30406	0.0360568
ZNF284	-0.303734	0.0362639
PNPT1	-0.303191	0.0366113
BATF2	-0.302649	0.0369614
UBA2	-0.302432	0.0371023
TFCP2	-0.301889	0.0374563
AP5M1	-0.301563	0.0376701
GPSM2	-0.301563	0.0376701
PARP2	-0.301455	0.0377415
MEGF8	-0.301346	0.0378131
OR10AD1	-0.301129	0.0379566
GYS1	-0.30102	0.0380286
MAP2K2	-0.300912	0.0381006
IFT52	-0.300695	0.038245
A3GALT2	-0.300478	0.0383899
BAG5	-0.300369	0.0384625
MYH2	-0.300369	0.0384625
IFI44	-0.300152	0.0386081
NANS	0.300043	0.038681
IFNL1	0.300152	0.0386081
MSH2	0.300261	0.0385352
LPAR5	0.300261	0.0385352
FAM208B	0.300369	0.0384625
FXYD7	0.300478	0.0383899
ENTPD1	0.300586	0.0383174
LOC441155	0.300586	0.0383174
ATP4A	0.300586	0.0383174
ZNF346	0.300803	0.0381728
PKDCC	0.30102	0.0380286
ABCA7	0.30102	0.0380286
CPLX1	0.301129	0.0379566
KRTAP2-4	0.301129	0.0379566
HS3ST1	0.301346	0.0378131
AP2B1	0.301346	0.0378131
NOP10	0.301455	0.0377415
ZNF131	0.301455	0.0377415
DYNLT3	0.301563	0.0376701
PAGE2B	0.301672	0.0375987
CUL2	0.301889	0.0374563
SLC25A44	0.301889	0.0374563
GIGYF1	0.301997	0.0373853
DHPS	0.301997	0.0373853
MGAT5	0.302106	0.0373144
PDPN	0.302215	0.0372435
NAMPT	0.302323	0.0371729
EHMT2	0.302432	0.0371023
ZNF37A	0.302432	0.0371023
C3orf70	0.30254	0.0370318
PHF11	0.302757	0.0368912
N4BP2	0.302757	0.0368912
C19orf81	0.302757	0.0368912
SSPO	0.302866	0.0368211
CLEC4G	0.302866	0.0368211
PRDX2	0.302866	0.0368211
UBR1	0.302866	0.0368211
RSPO2	0.303083	0.0366811
VPS26A	0.3033	0.0365416
LRRC32	0.303409	0.036472
MFSD13A	0.303517	0.0364025
KIAA1586	0.303626	0.0363332
SYNJ2	0.303734	0.0362639
TMEM213	0.303843	0.0361948
MAPKAPK2	0.304277	0.0359193
SSR4	0.304277	0.0359193
VHL	0.304277	0.0359193
PTGER2	0.304277	0.0359193
NT5DC1	0.304386	0.0358507
DCP2	0.304603	0.0357138
PSMB8-AS1	0.304711	0.0356455
2003-09-01	0.304711	0.0356455
ARHGEF16	0.304928	0.0355093
ARHGAP26	0.305037	0.0354414
TEX48	0.305145	0.0353735
SSTR2	0.305145	0.0353735
TRIM14	0.305254	0.0353058
LBH	0.305363	0.0352382
ANKLE2	0.305363	0.0352382
TMEM254	0.305471	0.0351706
UBD	0.30558	0.0351032
WFDC1	0.30558	0.0351032
TSSK2	0.30558	0.0351032
TCEAL3	0.305688	0.0350359
FOXC2	0.305688	0.0350359
EML1	0.305688	0.0350359
AOC3	0.305688	0.0350359
GFI1B	0.305905	0.0349016
SRC	0.305905	0.0349016
PDZD4	0.305905	0.0349016
LINC01547	0.306122	0.0347678
NFASC	0.306231	0.034701
ZNF335	0.30634	0.0346344
ATCAY	0.306557	0.0345014
GLIPR1	0.306665	0.034435
HSPA5	0.306774	0.0343688
MAP3K13	0.306991	0.0342366
ATF1	0.306991	0.0342366
SERP2	0.307099	0.0341707
ACVR2B	0.307208	0.0341049
TRPC4	0.307317	0.0340392
PLCD4	0.307425	0.0339736
PSD	0.307751	0.0337774
RPH3AL	0.307751	0.0337774
C2orf68	0.307859	0.0337122
MTMR11	0.308185	0.0335173
HPX	0.308294	0.0334526
NOS1	0.308836	0.0331303
LRRIQ1	0.308945	0.0330662
NELL1	0.309379	0.0328107
CCL24	0.309379	0.0328107
VWDE	0.309488	0.032747
MALT1	0.309596	0.0326835
TAX1BP3	0.309596	0.0326835
ADAMTSL4	0.309596	0.0326835
UTP3	0.309596	0.0326835
ACACA	0.309596	0.0326835
CTSH	0.309922	0.0324936
NPHP4	0.310139	0.0323675
NAXD	0.310248	0.0323046
CHD1	0.310356	0.0322418
LARP1B	0.310465	0.0321791
DMXL2	0.310682	0.032054
CNN1	0.310899	0.0319293
WIPI1	0.311007	0.0318671
TAB2	0.311007	0.0318671
C6orf62	0.311007	0.0318671
TMEM106C	0.311007	0.0318671
TMEFF1	0.311007	0.0318671
FZD6	0.311116	0.031805
SELENOS	0.311224	0.031743
HSBP1L1	0.311442	0.0316193
SCP2D1	0.311442	0.0316193
HELQ	0.311659	0.0314961
SLPI	0.311767	0.0314346
GFOD2	0.311984	0.0313119
OCIAD2	0.312201	0.0311896
CBX8	0.312527	0.031007
CDKN2AIPNL	0.312961	0.0307648
KCNJ5	0.313613	0.0304046
HAS3	0.313613	0.0304046
HSD17B12	0.313721	0.0303449
CD300LG	0.31383	0.0302853
NECTIN3	0.313938	0.0302258
LCE3D	0.314047	0.0301664
FFAR2	0.314047	0.0301664
SF3B5	0.314155	0.0301071
PLA2G4C	0.314373	0.0299887
SERPINE1	0.314373	0.0299887
NXF3	0.314373	0.0299887
MIS18A	0.314481	0.0299297
PPM1J	0.314481	0.0299297
RBPMS	0.31459	0.0298708
SLC25A37	0.31459	0.0298708
NASP	0.314698	0.029812
PPWD1	0.314915	0.0296946
TMEM192	0.314915	0.0296946
TFAP2E	0.314915	0.0296946
RAB31	0.314915	0.0296946
SMIM6	0.315024	0.0296361
PIP5K1B	0.315241	0.0295193
GAS2L2	0.315567	0.0293449
NOL4L	0.316001	0.0291137
GABRB3	0.316435	0.028884
RUFY3	0.316544	0.0288268
FAM135A	0.316544	0.0288268
BTBD9	0.316761	0.0287127
LRRC59	0.316761	0.0287127
LRRC72	0.316869	0.0286558
CLK3	0.316869	0.0286558
B3GLCT	0.316978	0.028599
WDR11	0.317195	0.0284857
INTS7	0.317412	0.0283727
CCDC148	0.317412	0.0283727
PRDX4	0.317412	0.0283727
C14orf39	0.317521	0.0283164
SLC39A8	0.317521	0.0283164
OTOA	0.317629	0.0282601
SGMS2	0.317738	0.028204
C4orf22	0.317738	0.028204
CACNG4	0.317738	0.028204
LAMA1	0.317846	0.0281479
PNISR	0.317955	0.028092
POLDIP2	0.318172	0.0279803
RNF43	0.318281	0.0279246
POTEA	0.318389	0.027869
ZNF586	0.318389	0.027869
SNTN	0.318606	0.0277581
MBD3L1	0.318715	0.0277028
CA7	0.318715	0.0277028
PALB2	0.318715	0.0277028
TTC19	0.318823	0.0276476
MAP4K4	0.31904	0.0275375
ABCB4	0.319366	0.0273729
IMMP1L	0.319475	0.0273182
ZNF354A	0.319583	0.0272637
MCCC2	0.319692	0.0272092
NLGN1	0.3198	0.0271548
DEPDC5	0.319909	0.0271005
CCDC129	0.320017	0.0270463
SLC26A10	0.320234	0.0269382
RRNAD1	0.320343	0.0268842
JOSD1	0.32056	0.0267766
ATP6V1H	0.320777	0.0266694
RBM6	0.320886	0.0266159
WASHC2C	0.321103	0.0265092
HTT	0.321211	0.026456
CDC25C	0.321429	0.0263499
CLK4	0.321537	0.0262969
FGF12	0.321754	0.0261913
PARD6B	0.321754	0.0261913
KIAA1211L	0.32208	0.0260336
GALNT16	0.32208	0.0260336
MCOLN2	0.322297	0.0259288
FDCSP	0.322297	0.0259288
C1orf50	0.322297	0.0259288
CYTIP	0.322623	0.0257724
NFATC2	0.322623	0.0257724
FBXO32	0.32284	0.0256686
SPIN2B	0.32284	0.0256686
SEC14L5	0.322948	0.0256168
NPM3	0.323165	0.0255135
TMIGD1	0.323165	0.0255135
SNX31	0.323274	0.025462
SLC5A10	0.323383	0.0254105
ACOT13	0.323491	0.0253592
ST20	0.323708	0.0252567
YWHAH	0.323708	0.0252567
ZNF143	0.323925	0.0251547
DOT1L	0.323925	0.0251547
UBALD1	0.324251	0.0250022
NDUFA8	0.32436	0.0249515
KRT16	0.324468	0.024901
FBLN7	0.324468	0.024901
TMEM38B	0.324577	0.0248505
TUBGCP4	0.324685	0.0248001
FLVCR1	0.324685	0.0248001
SRP19	0.324794	0.0247498
SLC41A1	0.324794	0.0247498
PIGR	0.324902	0.0246996
DNMBP	0.325011	0.0246494
MEGF6	0.325011	0.0246494
TMEM200A	0.325228	0.0245494
VSIG1	0.325337	0.0244996
OTUD5	0.325662	0.0243504
NDRG3	0.325662	0.0243504
C19orf84	0.325771	0.0243009
STARD9	0.326205	0.0241036
NLRP12	0.326205	0.0241036
C11orf58	0.326422	0.0240055
ELF2	0.326639	0.0239077
SPAG4	0.326639	0.0239077
CLDN4	0.326856	0.0238102
CTNND2	0.326856	0.0238102
SLC12A7	0.326965	0.0237616
VHLL	0.32729	0.0236163
CLTCL1	0.327508	0.0235199
ELMO2	0.327616	0.0234718
SATB1	0.327725	0.0234237
TCL1A	0.327725	0.0234237
TAF7	0.327942	0.0233279
UBE2J1	0.328267	0.0231849
HLA-DOA	0.328376	0.0231374
SNX25	0.328376	0.0231374
PRG3	0.328593	0.0230426
OR8S1	0.32881	0.0229481
BATF3	0.328919	0.022901
PLCZ1	0.328919	0.022901
RNF31	0.329136	0.022807
CASC4	0.329679	0.0225735
GIGYF2	0.329679	0.0225735
CENPH	0.329679	0.0225735
ATP6V1C2	0.330004	0.0224343
PSMD5	0.331198	0.0219304
ZNF687	0.331198	0.0219304
WDR13	0.331307	0.021885
C10orf76	0.331416	0.0218398
MLLT11	0.331416	0.0218398
SFRP2	0.331633	0.0217495
ZFP2	0.331741	0.0217045
SARS	0.331958	0.0216147
ZNF846	0.331958	0.0216147
ADAMTS7	0.332175	0.0215252
DIRC2	0.332501	0.0213915
OR11H4	0.333152	0.0211264
DSCR8	0.333261	0.0210824
OSCAR	0.333261	0.0210824
ATG4C	0.333478	0.0209948
DLG3	0.333804	0.020864
C3orf84	0.333804	0.020864
HRH4	0.334021	0.0207771
SUMO4	0.334129	0.0207338
AFF2	0.334347	0.0206474
PLG	0.334347	0.0206474
SOCS7	0.334564	0.0205614
KRTAP4-11	0.334564	0.0205614
VAMP3	0.334672	0.0205184
LGALS8-AS1	0.334889	0.0204328
NYAP1	0.334889	0.0204328
ELAVL2	0.334998	0.0203901
PSME1	0.335323	0.0202625
TUBG1	0.335541	0.0201778
NPL	0.335541	0.0201778
PIMREG	0.335541	0.0201778
BATF	0.335649	0.0201355
CPEB2	0.335649	0.0201355
CETN3	0.335866	0.0200513
ABT1	0.335975	0.0200092
DENND4C	0.335975	0.0200092
MRPL55	0.336083	0.0199673
PCNA	0.336192	0.0199254
YPEL5	0.336409	0.0198419
RECQL5	0.336518	0.0198003
MAP3K6	0.336952	0.0196344
GP1BA	0.336952	0.0196344
SPHK1	0.337929	0.0192656
NADK	0.338037	0.019225
MYH9	0.338146	0.0191845
BPIFB1	0.338254	0.019144
LDHC	0.338254	0.019144
FBXL20	0.338363	0.0191036
DENND4A	0.33858	0.019023
HCST	0.339014	0.0188627
VCPKMT	0.339014	0.0188627
GNGT2	0.339231	0.018783
LAMP5	0.339449	0.0187036
BANK1	0.339557	0.018664
TRIM54	0.339774	0.018585
VRK3	0.340208	0.0184279
CT62	0.340426	0.0183498
FAM171A1	0.34086	0.0181943
CLDND1	0.341294	0.01804
BIRC5	0.341403	0.0180016
GAP43	0.341511	0.0179633
CSMD1	0.341511	0.0179633
ATG2B	0.341511	0.0179633
VSX2	0.341728	0.0178868
CDKN2AIP	0.341728	0.0178868
NR2C2	0.341837	0.0178487
RPP30	0.34238	0.0176591
CAB39	0.342705	0.0175462
TDRD6	0.343031	0.0174339
CTGF	0.343139	0.0173966
CKLF	0.343139	0.0173966
TULP2	0.343356	0.0173222
HSPB9	0.343465	0.0172851
ANXA11	0.343791	0.0171742
C12orf75	0.343791	0.0171742
STXBP1	0.344116	0.017064
PPP1R14D	0.344225	0.0170274
IBA57	0.344659	0.0168815
C5orf64	0.344659	0.0168815
SDAD1	0.344768	0.0168453
UHRF1BP1L	0.345419	0.0166289
TMEM161B	0.346722	0.0162034
CARMIL3	0.346722	0.0162034
COLEC11	0.346939	0.0161334
CDC14B	0.347047	0.0160985
ANXA3	0.347156	0.0160637
MSMO1	0.347482	0.0159595
CD300A	0.347699	0.0158904
COQ8B	0.347807	0.015856
ITGB7	0.348024	0.0157872
EDN2	0.348024	0.0157872
HLA-F	0.34835	0.0156846
VDR	0.348459	0.0156506
IL6	0.349327	0.0153803
TSPYL2	0.349761	0.0152466
BHLHE22	0.34987	0.0152133
FOXP1	0.350304	0.0150809
USP16	0.350413	0.015048
NTAN1	0.350413	0.015048
ADH6	0.350413	0.015048
NR6A1	0.350521	0.0150151
KIAA1191	0.35063	0.0149823
PITPNM3	0.350738	0.0149495
CDH3	0.351172	0.0148191
RAPGEFL1	0.351281	0.0147866
CLDN3	0.351498	0.0147219
FAM120B	0.351607	0.0146896
EML4	0.351715	0.0146574
TPPP3	0.351715	0.0146574
HAUS5	0.351715	0.0146574
GPATCH8	0.351824	0.0146253
CHST9	0.351824	0.0146253
SASH3	0.352041	0.0145612
CHEK2	0.352041	0.0145612
TTC25	0.352366	0.0144654
SGK494	0.352692	0.0143702
TMEM88B	0.352801	0.0143386
DLX5	0.352801	0.0143386
C5orf51	0.353343	0.0141815
HSPA6	0.353343	0.0141815
C4orf46	0.353561	0.014119
ONECUT2	0.353778	0.0140568
KRTAP20-1	0.353778	0.0140568
PDE1C	0.353995	0.0139949
TPGS2	0.354212	0.0139331
LMO7DN	0.354212	0.0139331
PKM	0.35432	0.0139023
CCDC167	0.35508	0.0136885
FBXO10	0.355406	0.0135977
SPATA12	0.355406	0.0135977
NLGN4X	0.355515	0.0135676
SLC10A5	0.35584	0.0134775
TMCO5A	0.35584	0.0134775
ELP5	0.35584	0.0134775
IFNAR2	0.356057	0.0134177
HMGA1	0.356274	0.0133582
SRRM2	0.356492	0.0132989
C1QTNF3-AMACR	0.356709	0.0132398
PCP4	0.356817	0.0132103
PRDM13	0.357034	0.0131516
ADCY4	0.357143	0.0131223
SCML1	0.35736	0.0130639
RSRP1	0.357903	0.0129188
MEDAG	0.357903	0.0129188
C14orf93	0.358011	0.01289
NCOA7	0.358337	0.0128038
CSRP1	0.358771	0.0126896
FAM110A	0.35888	0.0126612
GIMAP8	0.35888	0.0126612
SAT1	0.358988	0.0126329
NMUR1	0.359205	0.0125763
CP	0.359205	0.0125763
ZNF248	0.359205	0.0125763
WRB	0.359857	0.012408
CAMK2N2	0.360399	0.0122693
DSN1	0.360617	0.0122142
PSMD6	0.360725	0.0121867
TSPAN13	0.360725	0.0121867
KPNB1	0.361051	0.0121046
PHLDA2	0.361159	0.0120773
PKNOX2	0.361268	0.0120501
RTP1	0.361811	0.0119148
YWHAEP7	0.362028	0.011861
OR10G4	0.362136	0.0118342
ANGPTL8	0.362245	0.0118075
CTNNA1	0.362462	0.0117542
NOSTRIN	0.363005	0.0116218
SDC4	0.363113	0.0115954
CTH	0.364199	0.011335
ZNF280A	0.364307	0.0113092
WBP1L	0.36485	0.0111811
GHITM	0.36485	0.0111811
MYO1E	0.365393	0.0110543
SFXN5	0.365936	0.0109287
ALKBH2	0.366804	0.0107304
MMEL1	0.366804	0.0107304
CPO	0.366913	0.0107058
FAM183A	0.367021	0.0106813
PCDHB11	0.367021	0.0106813
PSMD11	0.367455	0.0105837
ERGIC1	0.367998	0.0104628
NDUFAB1	0.368215	0.0104147
UNC5B	0.368541	0.010343
TTC39C	0.368867	0.0102718
VIPR1	0.369409	0.0101539
HSPA2	0.369518	0.0101305
TUBA3D	0.369627	0.0101071
A1CF	0.369735	0.0100838
TMC6	0.369735	0.0100838
C9orf135-AS1	0.369844	0.0100605
LDAH	0.370386	0.0099448
TSPAN4	0.370604	0.00989883
FLNB	0.370929	0.00983022
MAP6	0.371255	0.00976203
MLF1	0.371472	0.0097168
CAMK4	0.371906	0.00962688
GUCA1C	0.372123	0.00958219
DPEP1	0.372123	0.00958219
LYZ	0.37234	0.00953768
FAM76B	0.372449	0.00951549
TMEM204	0.372558	0.00949335
VPS4B	0.372666	0.00947125
CTSC	0.372775	0.0094492
CARNMT1	0.372992	0.00940523
TSPYL6	0.373317	0.0093396
INHBA	0.373317	0.0093396
CACNB3	0.373643	0.00927437
F3	0.373969	0.00920954
DSPP	0.374077	0.00918802
SPOCK2	0.374077	0.00918802
CSTB	0.374403	0.00912371
GRIK1	0.375271	0.00895413
GNAL	0.375597	0.00889125
IL12B	0.37614	0.0087873
ADGRV1	0.376465	0.00872544
PROSER2	0.3769	0.00864355
PRR12	0.377117	0.00860285
CDH2	0.377442	0.00854212
TBRG1	0.37766	0.00850184
NINJ1	0.378202	0.00840187
ATP6V0C	0.378745	0.00830292
PELI2	0.379071	0.00824403
TKT	0.379939	0.00808879
KRT71	0.380048	0.00806956
CHTF18	0.381133	0.00787948
PLA1A	0.381568	0.00780455
SKP2	0.381676	0.00778592
DRC1	0.38211	0.00771176
NPIPB13	0.382219	0.00769332
CADPS2	0.382327	0.00767492
NAV2	0.382545	0.00763823
NT5DC2	0.382653	0.00761994
DMRTA1	0.382762	0.00760169
FAM120C	0.382762	0.00760169
NRN1	0.383196	0.00752906
TBC1D15	0.38363	0.00745705
CBR4	0.383739	0.00743914
BRWD1	0.383847	0.00742127
ZNF519	0.384064	0.00738564
OXT	0.384173	0.00736788
FRZB	0.384173	0.00736788
LIMK1	0.384607	0.00729721
RNF38	0.384607	0.00729721
CHRFAM7A	0.384607	0.00729721
STX6	0.384716	0.00727964
TSPAN33	0.386452	0.00700343
ZDHHC16	0.386778	0.00695268
NELL2	0.386887	0.00693583
BEST3	0.387755	0.00680233
LANCL2	0.387864	0.0067858
MED7	0.388841	0.00663862
BSDC1	0.389166	0.00659019
GALNT12	0.390795	0.00635262
RNF113B	0.391663	0.00622901
DPH6	0.391989	0.0061832
ARID3A	0.39264	0.00609246
CIZ1	0.394377	0.00585619
KATNBL1	0.394703	0.00581279
DENND3	0.395571	0.00569845
BDP1	0.395788	0.00567017
SLAMF1	0.395897	0.00565608
C7orf50	0.396114	0.00562799
SLAMF8	0.396222	0.00561399
ARRDC1-AS1	0.396982	0.00551684
HMGCR	0.397742	0.00542117
FOXD1	0.398502	0.00532697
EFEMP1	0.399587	0.00519488
RIPOR2	0.400564	0.00507847
JKAMP	0.40089	0.00504018
GCNT2	0.401976	0.00491437
FGFR2	0.402084	0.00490194
CCNDBP1	0.402844	0.00481572
POLE3	0.403278	0.00476706
RIBC2	0.403495	0.00474288
PTPA	0.404147	0.00467102
TCF15	0.404907	0.00458839
CNNM2	0.405015	0.00457669
ATE1	0.405015	0.00457669
SAMSN1	0.406209	0.00444972
SRFBP1	0.406535	0.00441564
HNRNPH1	0.406535	0.00441564
THAP9-AS1	0.406644	0.00440433
IHH	0.408272	0.00423772
SMU1	0.40914	0.00415116
IQCC	0.40914	0.00415116
TM6SF1	0.410443	0.00402423
TNFAIP3	0.410551	0.00401381
GALR2	0.41294	0.00379051
YWHAE	0.413265	0.00376092
NUCB2	0.414134	0.00368303
SMIM25	0.415219	0.00358766
MBD2	0.415762	0.00354081
PPRC1	0.415871	0.0035315
SEMA7A	0.415979	0.00352222
CHMP1A	0.41663	0.00346696
OGFRL1	0.417282	0.00341247
BDH2	0.41739	0.00340347
AP3S1	0.417716	0.00337657
FECH	0.418259	0.00333216
PI4KAP2	0.419236	0.00325353
PHF10	0.422167	0.0030274
SLC6A6	0.423035	0.00296314
ERVW-1	0.424012	0.00289228
WFDC2	0.425532	0.00278505
PPP2R1B	0.426292	0.00273277
SLC1A7	0.426835	0.00269597
MNT	0.427594	0.00264518
SOD1	0.428029	0.00261654
PI4KA	0.428789	0.00256708
TPK1	0.428897	0.00256008
DPCD	0.433131	0.00230008
SMNDC1	0.433239	0.00229373
PROK2	0.433348	0.0022874
UBE2E2	0.433782	0.00226224
CHST8	0.433891	0.00225599
CCDC3	0.434433	0.00222495
ZNF451	0.435085	0.00218822
DTHD1	0.435519	0.00216402
NFKBIE	0.435736	0.00215202
EDN3	0.437907	0.00203519
HSPA14	0.439101	0.00197337
RAC2	0.439427	0.0019568
C15orf59	0.441598	0.00184949
SNAPC5	0.442792	0.00179274
ACAP2	0.445289	0.00167908
SMIM29	0.448003	0.00156287
C9orf152	0.448437	0.00154497
UTRN	0.449522	0.00150099
ECSCR	0.451259	0.00143296
SLC38A2	0.456687	0.0012378
ARRB2	0.45723	0.00121966
PRSS12	0.457555	0.00120889
TMPRSS11D	0.458098	0.00119113
GPR65	0.462549	0.0010541
KRTAP20-2	0.467759	0.000911793
BRSK2	0.468954	0.000881723
SMURF1	0.469279	0.000873678
FRMD5	0.470365	0.000847337
DUSP5	0.48046	0.000634524
RPP21	0.482957	0.000589968
STX1B	0.487191	0.000520836
PLXNA4	0.492076	0.000450231
CLUH	0.497178	0.00038585
SLC30A4	0.497612	0.000380776
GREM1	0.500543	0.000348082
TOX2	0.505645	0.000297189

## Sheet: Genes Normal
GeneSymbol	RhoNormal	PValNormal
IL5	-0.857143	0.000261586
KIF5A	-0.835165	0.000651748
LUC7L	-0.796703	0.00184354
FAM49A	-0.796703	0.00184354
DNAAF2	-0.791209	0.00208191
ANKAR	-0.791209	0.00208191
TSR3	-0.791209	0.00208191
NECAB1	-0.791209	0.00208191
C1QL1	-0.791209	0.00208191
UNC13B	-0.78022	0.00262062
CLUL1	-0.78022	0.00262062
GTF2E1	-0.763736	0.00360204
FAM177B	-0.763736	0.00360204
HSD3B1	-0.752747	0.00438717
MRPL38	-0.747253	0.00482317
TMEM69	-0.741758	0.00529008
SGK2	-0.741758	0.00529008
REP15	-0.736264	0.00578942
MRPS10	-0.736264	0.00578942
NUP62CL	-0.736264	0.00578942
NTRK1	-0.730769	0.00632275
BRI3BP	-0.730769	0.00632275
SLC10A5	-0.730769	0.00632275
HBE1	-0.730769	0.00632275
COL11A2	-0.725275	0.00689166
ARL6IP5	-0.725275	0.00689166
ERN2	-0.725275	0.00689166
C6orf163	-0.725275	0.00689166
MTDH	-0.71978	0.00749781
NRSN1	-0.71978	0.00749781
CASP16P	-0.714286	0.00814287
CRYBG1	-0.714286	0.00814287
OR51A2	-0.714286	0.00814287
SLC31A1	-0.714286	0.00814287
CHRM2	-0.714286	0.00814287
TMC8	-0.708791	0.00882856
SEC22A	-0.708791	0.00882856
ZSCAN4	-0.708791	0.00882856
ANXA10	-0.703297	0.00955664
OR51T1	-0.703297	0.00955664
TRPV3	-0.703297	0.00955664
NPR3	-0.697802	0.0103289
TFPI	-0.697802	0.0103289
LSM6	-0.692308	0.0111472
HSH2D	-0.692308	0.0111472
ICAM3	-0.692308	0.0111472
MYH7	-0.686813	0.0120134
IL23R	-0.686813	0.0120134
SRP9	-0.686813	0.0120134
IRGM	-0.686813	0.0120134
VPS51	-0.686813	0.0120134
OR12D3	-0.686813	0.0120134
UBR7	-0.686813	0.0120134
GPD1L	-0.681319	0.0129293
CHRNA9	-0.681319	0.0129293
TPRXL	-0.681319	0.0129293
ARHGAP8	-0.675824	0.013897
ZNF781	-0.675824	0.013897
CRYZ	-0.675824	0.013897
ITGAD	-0.675824	0.013897
ANGPTL5	-0.675824	0.013897
BLM	-0.675824	0.013897
EPOP	-0.67033	0.0149184
CENPI	-0.67033	0.0149184
CSNK1D	-0.67033	0.0149184
OR6C74	-0.67033	0.0149184
MYH2	-0.664835	0.0159955
ABCC12	-0.664835	0.0159955
NEDD9	-0.664835	0.0159955
FRMD7	-0.664835	0.0159955
CLCNKA	-0.664835	0.0159955
USF3	-0.664835	0.0159955
CACNA1I	-0.664835	0.0159955
CRYBG3	-0.664835	0.0159955
PCDHB16	-0.664835	0.0159955
LRRTM3	-0.664835	0.0159955
TBX5	-0.664835	0.0159955
LY6G5C	-0.659341	0.0171303
RUSC1	-0.659341	0.0171303
ULBP2	-0.659341	0.0171303
ORM2	-0.659341	0.0171303
ECT2L	-0.653846	0.0183249
CENPL	-0.653846	0.0183249
GNAO1	-0.653846	0.0183249
ECHDC2	-0.653846	0.0183249
SP8	-0.653846	0.0183249
CD19	-0.653846	0.0183249
OR2L2	-0.653846	0.0183249
LMAN1L	-0.648352	0.0195814
MICALL2	-0.648352	0.0195814
CFTR	-0.648352	0.0195814
PLAC1	-0.648352	0.0195814
MALT1	-0.648352	0.0195814
ITPA	-0.648352	0.0195814
USP46	-0.648352	0.0195814
CDAN1	-0.648352	0.0195814
ZNF429	-0.648352	0.0195814
C9orf139	-0.648352	0.0195814
RAD52	-0.642857	0.0209019
C3orf85	-0.642857	0.0209019
MRPL22	-0.642857	0.0209019
PRSS55	-0.642857	0.0209019
NCF4	-0.642857	0.0209019
GPRC6A	-0.637363	0.0222885
ATP2B2	-0.637363	0.0222885
PCGF3	-0.637363	0.0222885
GPX6	-0.637363	0.0222885
OR51A7	-0.637363	0.0222885
E2F8	-0.637363	0.0222885
OR5M9	-0.637363	0.0222885
PADI3	-0.637363	0.0222885
IL1RAP	-0.637363	0.0222885
ZC3HC1	-0.637363	0.0222885
TIGIT	-0.637363	0.0222885
SEC16B	-0.637363	0.0222885
CFAP44	-0.637363	0.0222885
TIGD7	-0.637363	0.0222885
PPP1R3A	-0.631868	0.0237434
SPATA2	-0.631868	0.0237434
SLC3A1	-0.631868	0.0237434
MAP3K21	-0.631868	0.0237434
DNAJC12	-0.631868	0.0237434
POLE3	-0.631868	0.0237434
HINT3	-0.631868	0.0237434
RAG1	-0.631868	0.0237434
ADAMTS3	-0.631868	0.0237434
SULT1A2	-0.631868	0.0237434
XKR3	-0.631868	0.0237434
ZNF80	-0.631868	0.0237434
KRT37	-0.631868	0.0237434
ONECUT2	-0.626374	0.0252688
NOX4	-0.626374	0.0252688
NOBOX	-0.626374	0.0252688
RNF139	-0.626374	0.0252688
OR2AG2	-0.626374	0.0252688
HPS3	-0.626374	0.0252688
POM121L2	-0.626374	0.0252688
SEC11A	-0.626374	0.0252688
CTNNAL1	-0.626374	0.0252688
CLDN16	-0.626374	0.0252688
OR5AR1	-0.626374	0.0252688
APLNR	-0.626374	0.0252688
CRABP1	-0.626374	0.0252688
GPR62	-0.620879	0.0268669
IGFN1	-0.620879	0.0268669
RPS6KA1	-0.620879	0.0268669
WNT4	-0.620879	0.0268669
DNAJC3	-0.620879	0.0268669
PDE7A	-0.620879	0.0268669
FREM1	-0.620879	0.0268669
STS	-0.620879	0.0268669
LRTM1	-0.620879	0.0268669
CRISPLD1	-0.620879	0.0268669
HDHD5	-0.615385	0.0285399
PSME3	-0.615385	0.0285399
MOB1B	-0.615385	0.0285399
FAM114A1	-0.615385	0.0285399
HMX2	-0.615385	0.0285399
DNAH7	-0.615385	0.0285399
HDAC3	-0.615385	0.0285399
CXorf21	-0.615385	0.0285399
NMRAL1	-0.615385	0.0285399
ZNF395	-0.615385	0.0285399
PIGS	-0.60989	0.03029
SYNJ2	-0.60989	0.03029
CALHM5	-0.60989	0.03029
FAM13A	-0.60989	0.03029
DNTTIP1	-0.60989	0.03029
TGDS	-0.60989	0.03029
MGAT4EP	-0.60989	0.03029
BFSP2	-0.60989	0.03029
SLC2A2	-0.60989	0.03029
CGRRF1	-0.60989	0.03029
GPBP1L1	-0.60989	0.03029
CHST7	-0.60989	0.03029
TRPC5	-0.60989	0.03029
WFDC9	-0.60989	0.03029
SDCCAG3	-0.60989	0.03029
ZNF441	-0.60989	0.03029
LTA	-0.60989	0.03029
TAB2	-0.604396	0.0321195
DACT3	-0.604396	0.0321195
MCOLN2	-0.604396	0.0321195
PLEKHA8	-0.604396	0.0321195
ALPK2	-0.604396	0.0321195
SEC14L3	-0.604396	0.0321195
SRY	-0.604396	0.0321195
SLC9A3R2	-0.604396	0.0321195
LBX2	-0.604396	0.0321195
RDH11	-0.604396	0.0321195
SLC25A46	-0.598901	0.0340307
SPAG4	-0.598901	0.0340307
GPR152	-0.598901	0.0340307
FAM3B	-0.598901	0.0340307
MAGEA11	-0.598901	0.0340307
CCDC185	-0.598901	0.0340307
SLC9A4	-0.598901	0.0340307
TRIM43B	-0.598901	0.0340307
OR9A2	-0.598901	0.0340307
GPR82	-0.598901	0.0340307
ELF4	-0.598901	0.0340307
COPS7A	-0.598901	0.0340307
ISX	-0.598901	0.0340307
OAZ2	-0.598901	0.0340307
BCL9L	-0.598901	0.0340307
HINT2	-0.593407	0.0360257
KRT36	-0.593407	0.0360257
SOX5	-0.593407	0.0360257
ENTPD6	-0.593407	0.0360257
TRIML2	-0.593407	0.0360257
CPLX4	-0.593407	0.0360257
IRX5	-0.593407	0.0360257
TMEM132E	-0.593407	0.0360257
AP3B2	-0.593407	0.0360257
GAS2	-0.593407	0.0360257
DIRC3	-0.587912	0.038107
CACNA1F	-0.587912	0.038107
BACH1	-0.587912	0.038107
CLASRP	-0.587912	0.038107
KISS1	-0.587912	0.038107
RPL29	-0.587912	0.038107
FCRL4	-0.587912	0.038107
KERA	-0.587912	0.038107
B3GNTL1	-0.587912	0.038107
INSC	-0.587912	0.038107
GCNT1	-0.587912	0.038107
MYL1	-0.582418	0.0402767
AFG1L	-0.582418	0.0402767
GP5	-0.582418	0.0402767
PACSIN3	-0.582418	0.0402767
FXYD7	-0.582418	0.0402767
LGSN	-0.582418	0.0402767
CERCAM	-0.582418	0.0402767
LIPJ	-0.582418	0.0402767
OR4A5	-0.582418	0.0402767
OR52E6	-0.582418	0.0402767
TADA2A	-0.582418	0.0402767
TNNC2	-0.576923	0.0425372
PIK3AP1	-0.576923	0.0425372
COX4I2	-0.576923	0.0425372
TMEM221	-0.576923	0.0425372
MKX	-0.576923	0.0425372
ATOH8	-0.576923	0.0425372
RPAP3	-0.576923	0.0425372
OBSL1	-0.576923	0.0425372
GLMN	-0.576923	0.0425372
EPS8L2	-0.576923	0.0425372
COL26A1	-0.576923	0.0425372
DHH	-0.576923	0.0425372
TRIM15	-0.576923	0.0425372
CCDC126	-0.576923	0.0425372
ZNF92	-0.576923	0.0425372
IRS4	-0.576923	0.0425372
DRC3	-0.576923	0.0425372
KHDC1L	-0.576923	0.0425372
GZMK	-0.576923	0.0425372
NEK6	-0.576923	0.0425372
ABCC10	-0.571429	0.0448907
ZZZ3	-0.571429	0.0448907
IL17REL	-0.571429	0.0448907
UBAP1L	-0.571429	0.0448907
NAALADL2	-0.571429	0.0448907
DAB1	-0.571429	0.0448907
TMEM164	-0.571429	0.0448907
TAS2R50	-0.571429	0.0448907
ZC2HC1B	-0.571429	0.0448907
CFAP58	-0.571429	0.0448907
RIPK3	-0.565934	0.0473396
LANCL2	-0.565934	0.0473396
OR4M1	-0.565934	0.0473396
ARL11	-0.565934	0.0473396
RRP8	-0.565934	0.0473396
DDX53	-0.565934	0.0473396
HIST2H3D	-0.565934	0.0473396
SLC25A41	-0.565934	0.0473396
GSAP	-0.565934	0.0473396
CSRP3	-0.56044	0.0498861
GPAA1	-0.56044	0.0498861
NRDE2	-0.56044	0.0498861
CCL11	-0.56044	0.0498861
KAT8	-0.56044	0.0498861
CERKL	-0.56044	0.0498861
FAM19A1	-0.56044	0.0498861
OPA1	-0.56044	0.0498861
CLPS	-0.56044	0.0498861
TMEM81	-0.56044	0.0498861
KLB	-0.56044	0.0498861
NXT1	0.56044	0.0498861
TEX30	0.56044	0.0498861
GPR75-ASB3	0.56044	0.0498861
PRSS54	0.56044	0.0498861
CSN1S1	0.56044	0.0498861
CDK19	0.56044	0.0498861
POLR2A	0.56044	0.0498861
PDXK	0.56044	0.0498861
IL36A	0.56044	0.0498861
HERC5	0.56044	0.0498861
GANAB	0.56044	0.0498861
NELFCD	0.56044	0.0498861
TMEM207	0.56044	0.0498861
LOC101928841	0.56044	0.0498861
MOK	0.56044	0.0498861
NRG4	0.56044	0.0498861
TSFM	0.56044	0.0498861
LRRC37A3	0.56044	0.0498861
YTHDC1	0.56044	0.0498861
E2F2	0.565934	0.0473396
ZNF512B	0.565934	0.0473396
PPP1R15B	0.565934	0.0473396
PIGC	0.565934	0.0473396
UBN2	0.565934	0.0473396
NFATC1	0.565934	0.0473396
ATXN7L3	0.565934	0.0473396
MAP2K2	0.565934	0.0473396
ARL6IP6	0.565934	0.0473396
MTCH1	0.565934	0.0473396
TEX264	0.565934	0.0473396
TCTE1	0.565934	0.0473396
RRBP1	0.565934	0.0473396
TFE3	0.565934	0.0473396
MAN1A2	0.565934	0.0473396
CENPA	0.565934	0.0473396
RAD54L2	0.565934	0.0473396
FAM83H	0.565934	0.0473396
ANPEP	0.565934	0.0473396
RANBP10	0.565934	0.0473396
FSCN2	0.565934	0.0473396
ASNA1	0.565934	0.0473396
SHANK1	0.565934	0.0473396
ELMO2	0.565934	0.0473396
TIAM2	0.565934	0.0473396
BCL2L2	0.565934	0.0473396
COG7	0.571429	0.0448907
WWTR1	0.571429	0.0448907
RAB11FIP2	0.571429	0.0448907
AOX1	0.571429	0.0448907
MMACHC	0.571429	0.0448907
OSTF1	0.571429	0.0448907
IFNLR1	0.571429	0.0448907
YAE1D1	0.571429	0.0448907
ASB10	0.571429	0.0448907
PABPC4	0.571429	0.0448907
GLP1R	0.571429	0.0448907
TMEM179	0.571429	0.0448907
ARRDC2	0.571429	0.0448907
NUMB	0.571429	0.0448907
TMEM232	0.571429	0.0448907
FGD4	0.571429	0.0448907
ARL15	0.571429	0.0448907
REEP3	0.571429	0.0448907
LRP5	0.571429	0.0448907
MS4A6A	0.571429	0.0448907
UBALD1	0.571429	0.0448907
NT5C3B	0.571429	0.0448907
ZBTB8B	0.576923	0.0425372
OR6C4	0.576923	0.0425372
CLRN2	0.576923	0.0425372
ZNF608	0.576923	0.0425372
SCTR	0.576923	0.0425372
DAZAP1	0.576923	0.0425372
ATG4C	0.576923	0.0425372
NBPF1	0.576923	0.0425372
RGS12	0.576923	0.0425372
PHLPP1	0.576923	0.0425372
KSR1	0.576923	0.0425372
SNRNP200	0.576923	0.0425372
CPPED1	0.576923	0.0425372
UBALD2	0.576923	0.0425372
NOTCH2NL	0.582418	0.0402767
LHX4-AS1	0.582418	0.0402767
MAGEB5	0.582418	0.0402767
ERG28	0.582418	0.0402767
CABCOCO1	0.582418	0.0402767
GAS2L2	0.582418	0.0402767
YBEY	0.582418	0.0402767
FGF12	0.582418	0.0402767
C1QL2	0.582418	0.0402767
KRT16	0.582418	0.0402767
SEC23B	0.582418	0.0402767
NOL10	0.582418	0.0402767
GARS	0.582418	0.0402767
MAP6	0.582418	0.0402767
TNFAIP1	0.582418	0.0402767
UBE2V1	0.582418	0.0402767
CRYBB1	0.582418	0.0402767
AOC1	0.582418	0.0402767
STKLD1	0.587912	0.038107
TTC26	0.587912	0.038107
ISG20L2	0.587912	0.038107
FAM199X	0.587912	0.038107
ORC6	0.587912	0.038107
C11orf24	0.587912	0.038107
ST8SIA3	0.587912	0.038107
CEP76	0.587912	0.038107
TEX13C	0.587912	0.038107
CLVS1	0.587912	0.038107
SMARCAD1	0.587912	0.038107
ATP2B4	0.587912	0.038107
PEX26	0.587912	0.038107
IRF2BPL	0.587912	0.038107
KIAA1211	0.593407	0.0360257
TRIM24	0.593407	0.0360257
FOXG1	0.593407	0.0360257
SLC39A14	0.593407	0.0360257
ANTXRL	0.593407	0.0360257
TCF12	0.593407	0.0360257
EDEM3	0.593407	0.0360257
CXXC5	0.593407	0.0360257
ZNF862	0.593407	0.0360257
ST7L	0.593407	0.0360257
ILF2	0.593407	0.0360257
FAM198B	0.593407	0.0360257
PPP2CA	0.593407	0.0360257
TNFRSF21	0.593407	0.0360257
CCDC88C	0.593407	0.0360257
CABLES1	0.593407	0.0360257
RBBP5	0.593407	0.0360257
HCFC1	0.593407	0.0360257
C8orf88	0.598901	0.0340307
C19orf73	0.598901	0.0340307
VPS33A	0.598901	0.0340307
KIAA1328	0.598901	0.0340307
SMPD4	0.598901	0.0340307
C18orf54	0.598901	0.0340307
DNAJB11	0.598901	0.0340307
MPI	0.598901	0.0340307
LY6G6F	0.598901	0.0340307
PCF11	0.598901	0.0340307
SETD1A	0.598901	0.0340307
ZNF208	0.598901	0.0340307
C12orf74	0.604396	0.0321195
ODF1	0.604396	0.0321195
NUPL2	0.604396	0.0321195
MS4A15	0.604396	0.0321195
TMEM192	0.604396	0.0321195
NAP1L3	0.604396	0.0321195
CCDC91	0.604396	0.0321195
LOC388780	0.604396	0.0321195
CCDC93	0.604396	0.0321195
DOCK5	0.604396	0.0321195
ETNK2	0.60989	0.03029
MAGI3	0.60989	0.03029
FOXF2	0.60989	0.03029
SUV39H2	0.60989	0.03029
LENEP	0.60989	0.03029
C17orf53	0.60989	0.03029
JAGN1	0.60989	0.03029
ADAM23	0.60989	0.03029
GANC	0.60989	0.03029
C8orf49	0.60989	0.03029
NECTIN1	0.60989	0.03029
ODR4	0.60989	0.03029
RUNX1	0.60989	0.03029
ZNF713	0.60989	0.03029
GOLGA8M	0.615385	0.0285399
SWSAP1	0.615385	0.0285399
KIF5B	0.615385	0.0285399
PLEKHG2	0.615385	0.0285399
AKT3	0.615385	0.0285399
TAF15	0.615385	0.0285399
PLEKHG4B	0.615385	0.0285399
TMEM236	0.615385	0.0285399
DCTN2	0.615385	0.0285399
MIS18A	0.615385	0.0285399
NEFH	0.620879	0.0268669
EHMT2	0.620879	0.0268669
LHFPL5	0.620879	0.0268669
SLC5A2	0.620879	0.0268669
AADACL2	0.620879	0.0268669
HSPA4	0.620879	0.0268669
FAM220A	0.620879	0.0268669
SEL1L	0.620879	0.0268669
TIMM13	0.620879	0.0268669
SHISA8	0.620879	0.0268669
CLDND1	0.620879	0.0268669
ENKUR	0.626374	0.0252688
TSPAN2	0.626374	0.0252688
PGLYRP3	0.626374	0.0252688
EHD1	0.626374	0.0252688
TRIM49B	0.626374	0.0252688
RPL39L	0.626374	0.0252688
SBF1	0.626374	0.0252688
MAD2L2	0.626374	0.0252688
AR	0.626374	0.0252688
MAP3K4	0.626374	0.0252688
ARPC4	0.626374	0.0252688
TLCD1	0.626374	0.0252688
PIP5K1B	0.626374	0.0252688
TKT	0.626374	0.0252688
MYO6	0.626374	0.0252688
RARRES2	0.626374	0.0252688
EPHX3	0.626374	0.0252688
CEP104	0.626374	0.0252688
IGFLR1	0.626374	0.0252688
ABCG2	0.631868	0.0237434
C1QTNF6	0.631868	0.0237434
EPGN	0.631868	0.0237434
EYS	0.631868	0.0237434
PTAR1	0.631868	0.0237434
SLC18A1	0.631868	0.0237434
NT5DC1	0.631868	0.0237434
EIF4G3	0.631868	0.0237434
HEATR5B	0.631868	0.0237434
NAP1L5	0.631868	0.0237434
AKAP8L	0.631868	0.0237434
SCN11A	0.637363	0.0222885
IDH1	0.637363	0.0222885
KCNQ4	0.637363	0.0222885
DERL2	0.637363	0.0222885
FAAH2	0.637363	0.0222885
SPANXD	0.637363	0.0222885
PHF1	0.637363	0.0222885
EFCAB2	0.637363	0.0222885
NBPF10	0.637363	0.0222885
SMTN	0.637363	0.0222885
KIAA1143	0.637363	0.0222885
TAS2R41	0.637363	0.0222885
SLC35A2	0.637363	0.0222885
CSRNP2	0.637363	0.0222885
ZNF281	0.642857	0.0209019
TRAPPC12	0.642857	0.0209019
ERMAP	0.642857	0.0209019
DDX21	0.642857	0.0209019
XRCC5	0.642857	0.0209019
PTHLH	0.642857	0.0209019
OXSM	0.642857	0.0209019
POU2F3	0.642857	0.0209019
ANAPC7	0.642857	0.0209019
KCTD3	0.642857	0.0209019
DAPL1	0.642857	0.0209019
GOLGA8N	0.642857	0.0209019
ITIH1	0.648352	0.0195814
DHX37	0.648352	0.0195814
OR4F5	0.648352	0.0195814
BAZ1A	0.648352	0.0195814
SPCS1	0.648352	0.0195814
TRIQK	0.648352	0.0195814
ZNF778	0.648352	0.0195814
NKX3-2	0.648352	0.0195814
DDIT4	0.648352	0.0195814
RFPL3	0.653846	0.0183249
EID3	0.653846	0.0183249
PPP1R37	0.653846	0.0183249
LECT2	0.653846	0.0183249
PAPOLG	0.653846	0.0183249
BARD1	0.653846	0.0183249
CIZ1	0.653846	0.0183249
SUGP2	0.653846	0.0183249
ATP1B3	0.659341	0.0171303
OGFOD2	0.659341	0.0171303
CLDN19	0.659341	0.0171303
RAB33A	0.659341	0.0171303
MAP3K9	0.659341	0.0171303
IFITM5	0.659341	0.0171303
NPC1L1	0.659341	0.0171303
BSDC1	0.659341	0.0171303
PHF7	0.659341	0.0171303
SYT17	0.659341	0.0171303
SUZ12	0.659341	0.0171303
ATG2A	0.664835	0.0159955
SPEN	0.664835	0.0159955
USP34	0.664835	0.0159955
NET1	0.664835	0.0159955
ERLIN1	0.664835	0.0159955
CAP1	0.664835	0.0159955
KDM3A	0.67033	0.0149184
DUSP22	0.67033	0.0149184
FBXO18	0.67033	0.0149184
PAQR3	0.67033	0.0149184
RAB1A	0.67033	0.0149184
PRNP	0.675824	0.013897
RALGAPB	0.675824	0.013897
AKR1C3	0.675824	0.013897
TRPC5OS	0.675824	0.013897
MPPED2	0.675824	0.013897
U2AF1	0.675824	0.013897
IFT140	0.681319	0.0129293
TMEM50B	0.681319	0.0129293
AP2A1	0.681319	0.0129293
LIFR	0.681319	0.0129293
LY6D	0.681319	0.0129293
UNC5B	0.681319	0.0129293
ANKRD24	0.681319	0.0129293
RAB11FIP3	0.681319	0.0129293
PGM2	0.686813	0.0120134
TRIM14	0.686813	0.0120134
GEMIN8	0.686813	0.0120134
RNF38	0.686813	0.0120134
ZNF322	0.692308	0.0111472
CLEC18C	0.692308	0.0111472
NUPR2	0.692308	0.0111472
RAB13	0.692308	0.0111472
SERINC3	0.692308	0.0111472
C12orf65	0.692308	0.0111472
BCL2L2-PABPN1	0.692308	0.0111472
PAWR	0.697802	0.0103289
CCDC169	0.697802	0.0103289
RASD1	0.697802	0.0103289
TTC32	0.697802	0.0103289
TIMP1	0.697802	0.0103289
CPD	0.703297	0.00955664
GEMIN4	0.708791	0.00882856
HSPH1	0.708791	0.00882856
WDR45B	0.708791	0.00882856
PTPRF	0.708791	0.00882856
SERPINA6	0.708791	0.00882856
ZNF433	0.714286	0.00814287
KLF7	0.714286	0.00814287
SMURF1	0.714286	0.00814287
EIF5A	0.714286	0.00814287
TADA2B	0.714286	0.00814287
TMEM5	0.71978	0.00749781
PUF60	0.71978	0.00749781
PODN	0.71978	0.00749781
UNC13A	0.71978	0.00749781
FRMD5	0.71978	0.00749781
TAF4B	0.725275	0.00689166
HSD17B6	0.725275	0.00689166
OR6Q1	0.725275	0.00689166
PRKD1	0.725275	0.00689166
PRDM15	0.725275	0.00689166
TSPAN33	0.725275	0.00689166
CYTH2	0.725275	0.00689166
TTF2	0.730769	0.00632275
SLC35E2B	0.730769	0.00632275
ENG	0.730769	0.00632275
BTBD16	0.730769	0.00632275
TBC1D29	0.730769	0.00632275
NUP214	0.730769	0.00632275
CCDC171	0.736264	0.00578942
NUP54	0.736264	0.00578942
KIAA0391	0.736264	0.00578942
TAS2R40	0.736264	0.00578942
NUDC	0.736264	0.00578942
EPS15	0.736264	0.00578942
BLZF1	0.741758	0.00529008
SLC35E2	0.741758	0.00529008
ERC2	0.747253	0.00482317
TAMM41	0.752747	0.00438717
NPHP4	0.752747	0.00438717
RANBP3	0.752747	0.00438717
AP2B1	0.758242	0.00398061
CRYBB2	0.763736	0.00360204
RSPH6A	0.763736	0.00360204
FAM27E3	0.763736	0.00360204
DKK3	0.769231	0.00325008
P4HB	0.774725	0.00292338
ZNF557	0.78022	0.00262062
KIAA0825	0.791209	0.00208191
KIF9	0.791209	0.00208191
MMRN2	0.807692	0.0014231
SPAG5	0.813187	0.00123886
FAM114A2	0.82967	0.000777927
KIAA0319	0.846154	0.000435351
HRK	0.873626	6.81738e-05
LRRC42	0.912088	0
